# Supplementary material for: Scanning laser optical tomography for in toto imaging of the murine cochlea
Source: PLoS One. 2017 Apr 7;12(4):e0175431. doi: 10.1371/journal.pone.0175431 (PMC5384786; doi:10.1371/journal.pone.0175431)
Supplement: S1 File — (TXT) [file pone.0175431.s001.txt]

x	y	z	radius(�m)
498	100	1100	147.5477828061854
519	140	1084	147.5477828061854
540	157	1064	221.6613622371947
567	197	1035	221.6613622371947
595	217	996	436.3009754961331
621	227	959	436.3009754961331
647	229	919	442.3652562500909
669	224	879	442.3652562500909
686	213	839	557.8124751879282
701	199	802	557.8124751879282
712	181	762	532.8400809457918
718	161	722	532.8400809457918
719	137	683	595.5483994444226
716	113	644	595.5483994444226
708	92	606	434.4953435260994
695	71	566	434.4953435260994
673	52	526	607.5977908626074
646	36	487	607.5977908626074
613	24	449	758.2559573253582
575	19	417	758.2559573253582
538	19	388	426.6732167240647
498	23	363	426.6732167240647
459	35	341	416.2564859662079
423	48	321	416.2564859662079
380	69	305	560.6972933681693
342	93	291	560.6972933681693
309	115	284	479.187268816806
268	146	279	479.187268816806
239	176	277	1033.599872024575
217	209	280	1033.599872024575
191	250	287	316.9095672627036
169	291	302	316.9095672627036
156	330	325	239.3142304971479
146	356	341	239.3142304971479
143	393	370	324.8564390328691
144	424	401	324.8564390328691
156	455	436	383.973038351932
175	483	474	383.973038351932
203	504	512	394.9336793607318
237	518	547	394.9336793607318
271	530	570	655.4409762682882
312	533	594	655.4409762682882
350	537	611	386.2959793899001
393	534	623	386.2959793899001
436	524	630	289.2729736643334
486	518	631	289.2729736643334
526	505	624	275.1288172536904
561	491	609	275.1288172536904
580	479	597	249.4613354244807
615	470	578	249.4613354244807
643	455	553	425.9057106047731
669	433	519	425.9057106047731
687	410	481	613.5893841039011
696	386	441	613.5893841039011
699	363	401	395.1950108463467
691	342	361	395.1950108463467
675	325	321	390.3585824663782
658	314	282	390.3585824663782
633	303	246	724.3405641811513
596	298	210	724.3405641811513
558	297	179	352.1577453683089
530	302	162	352.1577453683089
496	312	147	579.9433811931767
400	359	147	579.9433811931767
311	449	149	173.2227914725421
287	498	164	173.2227914725421
281	536	198	184.3929898386116
287	568	236	184.3929898386116
313	589	274	306.7102512356281
354	605	307	306.7102512356281
372	612	316	306.7102512356281
